# Supplementary material for: Prescribing errors in a Brazilian teaching hospital: Causes and underlying factors from the perspective of junior doctors
Source: PLoS One. 2023 Apr 5;18(4):e0284071. doi: 10.1371/journal.pone.0284071 (PMC10075416; doi:10.1371/journal.pone.0284071)
Supplement: S2 File — (ZIP) [file pone.0284071.s002.zip]

Archive with 3 entries (2 files):
- Co╠üpia de S2_File.pdf
- __MACOSX/
- __MACOSX/._Co╠üpia de S2_File.pdf
